# Supplementary material for: MARCO+ Macrophage Dynamics in Regenerating Liver after 70% Liver Resection in Mice
Source: Biomedicines. 2021 Sep 1;9(9):1129. doi: 10.3390/biomedicines9091129 (PMC8471044; doi:10.3390/biomedicines9091129)
Supplement: Supplementary file 1 [file biomedicines-09-01129-s001.zip]

Archive with 2 entries (2 files):
- Fig1S.pdf
- Fig2S.pdf
